# Supplementary material for: Personalized single-cell networks: a framework to predict the response of any gene to any drug for any patient
Source: BioData Min. 2021 Aug 5;14:37. doi: 10.1186/s13040-021-00263-w (PMC8340371; doi:10.1186/s13040-021-00263-w)
Supplement: Supplementary file 1 — Additional file 1 Appendix. [file 13040_2021_263_MOESM1_ESM.zip]

Archive with 1 entries (1 files):
- AppendixR1.pdf
